# Supplementary material for: Morphological and Molecular Characteristics of Perineuronal Nets in the Human Prefrontal Cortex—A Possible Link to Microcircuitry Specialization
Source: Mol Neurobiol. 2024 Jul 3;62(1):1094–111. doi: 10.1007/s12035-024-04306-1 (PMC11711633; doi:10.1007/s12035-024-04306-1)
Supplement: Supplementary file 7 — (ZIP 168999 kb) [file 12035_2024_4306_MOESM7_ESM.zip]

Archive with 10 entries (10 files):
- WFA type 1 PNN model_01.stl
- WFA type 1 PNN model_02.stl
- WFA type 1 PNN model_03.stl
- WFA type 1 PNN movie_01.mp4
- WFA type 1 PNN movie_02.mp4
- WFA type 1 PNN movie_03.mp4
- WFA type 2 PNN model.stl
- WFA type 2 PNN movie.mp4
- WFA type 3 PNN model.stl
- WFA type 3 PNN movie.mp4
